# Supplementary material for: Joint estimation of causal effects from observational and intervention gene expression data
Source: BMC Syst Biol. 2013 Oct 31;7:111. doi: 10.1186/1752-0509-7-111 (PMC3834107; doi:10.1186/1752-0509-7-111)
Supplement: Additional file 2 — R code to implement MCMC-Mallows approach. This file contains the R code to implement the proposed MCMC-Mallows approach. [file 1752-0509-7-111-S2.r]

library(MASS)
library(ggm) ## for topSort() and isAcyclic() functions

#######################################################
# Metropolis Hastings algorithm: Max log-likelihood for a given graph
# type = c("perEdgeProposal", "nodeOrderProposal", "MallowsProposal")
# If type == "nodeOrderProposal", alpha refers to signficance level for forward tests
# If type == "MallowsProposal", alpha refers to the Mallows temperature
#######################################################

MCMC.GBN = function(data, firstGBN, nbSimulation=20000, burnIn=5000, seq=25, verbose=FALSE,
  verbose.index=500, type="perEdgeProposal", alpha=0.05, mallowsTemp = NA)
{
  Trajectoire = list()
  count = 0; u = 1; accept = 0;
  if(verbose==TRUE) print("Running MCMC...")

  message("Function currently assumes node names are of the form N###\n")
  if(is.null(colnames(data$x)[1])==TRUE) stop("data matrix must have column names");
  if(is.null(colnames(data$int.nodes)[1])==TRUE) stop("int.nodes must have column names");
  if(is.null(colnames(data$int.means)[1])==TRUE) stop("int.means must have column names");
  if(sum(colnames(data$x)!=colnames(data$int.nodes)) > 0 ||
     sum(colnames(data$x)!=colnames(data$int.means)) > 0 ||
     sum(colnames(data$int.means)!=colnames(data$int.nodes)) > 0 ||
     sum(colnames(data$x)!=colnames(firstGBN@WeightMatrix)) > 0)
    stop("dimnames must match");
  
  ## Start out with ordered names for GBN & data to facilitate matching up later
  ord = order(as.numeric(substr(colnames(data$x), 2, 10))) ## Assume names are "N#"
  firstGBN = GBNOrder(firstGBN, ord)
  data = dataOrder(data, ord)
  nextGBN = firstGBN

  ## Initialization for nodeOrderProposal
  if(type=="nodeOrderProposal") {
    if(verbose==TRUE) cat("Initializing for nodeOrderProposal...\n")
    initialize <- newNodeOrderProposal(nextGBN, data, alpha)
    ord = order(as.numeric(substr(colnames(initialize$GBN@WeightMatrix), 2, 10))) ## Assume names are "N#"
    nextGBN = GBNOrder(initialize$GBN, ord)
  }

  for(i in 1:nbSimulation)
    {
      count = count + 1
      if(verbose==TRUE & floor(count/verbose.index)==count/verbose.index) 
        print(paste("Iteration:", count));
      MCstep = MCMC.step(nextGBN, data, type=type, alpha=alpha)
      nextGBN = MCstep$newGBN
      accept = accept + MCstep$accept
      if(verbose==TRUE & count==burnIn+1) print("Burn-in complete.")
      if(count%%seq==0 && count>burnIn)
        {
          Trajectoire[[u]] = nextGBN	
          u = u+1
        }
    }
  return(list(full.run=Trajectoire, accept.rate=accept/nbSimulation))
}

########################################
# Iteration in Metropolis Hastings algorithm
# type = c("perEdgeProposal", "nodeOrderProposal", "MallowsProposal")
########################################
MCMC.step <- function(GBN, data, type, alpha=0.05)
{
  ## Sanity check that all dimnames match:
  if(sum(colnames(data$x)!=colnames(data$int.nodes))>0 ||
     sum(colnames(data$x)!=colnames(GBN@WeightMatrix))>0 ||
     sum(colnames(data$x)!=names(GBN@resMean))>0 ||
     sum(colnames(data$x)!=names(GBN@resSigma))>0) stop("dimnames do not match")
  
  ## Proposal type 1: Add/delete proposal for new graph structure
  if(type == "perEdgeProposal") {
    newGBN = newEdgeProposal(GBN);  
    ## Permute nodes to have upper triangular matrix using topOrder() in ggm package
    ord = topOrder(abs(sign(newGBN@WeightMatrix)))
    newGBN = GBNOrder(newGBN, ord); newdata = dataOrder(data, ord)
    ## Maximize using Gregory's formulae
    hatnewGBN = GBNmle(newGBN, newdata, nullModel=FALSE)$GBN 
  }

  ## Proposal type 2: Permutation of blocks of nodes, with forward search for number of edges to include
  if(type == "nodeOrderProposal") {
    ord = topOrder(abs(sign(GBN@WeightMatrix)))
    GBN.ord = GBNOrder(GBN, ord); data.ord = dataOrder(data, ord)
    new = newNodeOrderProposal(GBN.ord, data.ord, alpha); ## Should already be in correct order so no need to sort
    newGBN = new$GBN; newdata = new$data
    ## Maximize using Gregory's formulae
    hatnewGBN = GBNmle(newGBN, newdata, nullModel=FALSE)$GBN
  }

  ## Proposal type 3: Mallows distribution to propose new node order
  if(type == "MallowsProposal") {
    ord = topOrder(abs(sign(GBN@WeightMatrix))) # Put previous network back into upper triangual
    GBN.ord = GBNOrder(GBN, ord); data.ord = dataOrder(data, ord)
    new = newMallowsProposal(GBN.ord, data.ord, alpha)
    hatnewGBN = new$GBN; newdata = new$data
  }
  
  ## Permute nodes in former GBN using topOrder()
  ord = topOrder(abs(sign(GBN@WeightMatrix)))
  oldGBN = GBNOrder(GBN, ord); olddata = dataOrder(data, ord)
  
  ## Calculate Metropolis-Hastings acceptance rate
  ## Watch out for how nodes are ordered
  acceptanceRate = min(1,exp(GBNlikelihood(hatnewGBN,newdata)-GBNlikelihood(oldGBN,olddata)))
  accept = 1
  if(runif(1)>acceptanceRate) {
    accept = 0
    hatnewGBN = oldGBN
  }
  
  ## Put nodes back into correct order
  ord = order(as.numeric(substr(colnames(hatnewGBN@WeightMatrix), 2, 10))) ## Assume names are "N#"
  newGBN = GBNOrder(hatnewGBN, ord)
  return(list(newGBN=newGBN, accept=accept))
}

########################################
# Mallows order proposal for new order (full network estimation)
# Full estimation of graph.... 
# 
# sampling through RIM = Repeated Insertion Model (Doignon et al. 2004)
# found in Lu and Boutilier (2011)
# beta>=0 temperature: beta=0 dirac ref, beta=Inf uniform
# ref order and dispersion phi in [0,1]
# -log phi = lambda = 1/beta
########################################
rmallows <- function(ref,beta) {
  m=length(ref);
  phi=exp(-1/beta);
  order=1;
  for (i in 2:m) {
    if (phi<1) {
      p=(1-phi)*phi^(i-(1:i))/(1-phi^i);
      j=sample(1:i,size=1,prob=p)
    } else {
      j=sample(1:i,size=1)
    }
    aux=rep(i,i); aux[-j]=order;
    order=aux;
  }
  return(list(order=order, new=ref[order]))
}

newMallowsProposal <- function(GBN, data, alpha) {
  ## alpha represents the Mallows proposal temperature
  W=GBN@WeightMatrix
  nodeOrder=colnames(W)
  newNodeOrder=rmallows(nodeOrder, alpha)$order
  ## Permute nodes according to move above, graph is full
  newGBN = GBNOrder(GBN, newNodeOrder)
  newGBN@WeightMatrix = 0*newGBN@WeightMatrix;
  newGBN@WeightMatrix[upper.tri(newGBN@WeightMatrix)] = 1;
  newGBN@resMean = 0*newGBN@resMean
  newGBN@resSigma = 0*newGBN@resSigma
  newdata = dataOrder(data, newNodeOrder)
  # Full network estimation
  newGBN = GBNmle(newGBN, newdata, nullModel=FALSE, shortcut=FALSE)$GBN
  return(list(GBN=newGBN, data=newdata))
}

########################################
# Maximize parameters m, s, and W for a given structure
########################################
GBNmle <- function(GBN, data, nullModel=FALSE, shortcut=FALSE, A=NA, b=NA, y=NA)
{
  ## Sanity check that all dimnames match, W is upper triangular:
  if(sum(colnames(data$x)!=colnames(data$int.nodes))>0 ||
     sum(colnames(data$x)!=colnames(GBN@WeightMatrix))>0 ||
     sum(colnames(data$x)!=names(GBN@resMean))>0 ||
     sum(colnames(data$x)!=names(GBN@resSigma))>0) stop("dimnames do not match")
  if(sum(diag(GBN@WeightMatrix))!=0 || sum(GBN@WeightMatrix[lower.tri(GBN@WeightMatrix)])!=0)
    stop("W must be upper triangular!")  
  struct = GBN@WeightMatrix!=0
  x = data$x
  p=dim(x)[2]; n=dim(x)[1];
  int = matrix(as.logical(data$int.nodes), nrow=n, ncol=p)
  if(length(which(data$int.means != 0)) > 0) stop("Only knockouts currently supported.")
  # informative sample size by variable
  N=apply(!int,2,sum);  
  if(shortcut==FALSE) {
    # centered data
    y=array(NA,dim=c(dim(x),ncol(int)));
    for (j in 1:ncol(int)) y[,,j]=t(t(x)-apply(x[!int[,j],],2,mean));
  }
  # Null model (where all wij = 0)
  # Calculate full A and b and save for later
  if(nullModel==TRUE) {
    d=sum(upper.tri(struct));  ## total number of possible edges
    num=0*W; num[upper.tri(num)] <- TRUE; num[which(num==TRUE)]=1:d; ## labeling edges from 1 to d
    b=rep(0,d);
    A=matrix(0,nrow=d,ncol=d);
    for (j in 2:p) {
      aux=t(y[!int[,j],,j])%*%y[!int[,j],,j];
      for (i in 1:(j-1)) {
        b[num[i,j]]=aux[i,j];
        for (ii in 1:(j-1)) {
          A[num[i,j],num[ii,j]]=aux[i,ii];
        }
      }
    }
    W=0*struct;
  }
  # solve W using shortcut (A and b already computed, just have to choose appropriate elements)
  if(nullModel==FALSE & shortcut==TRUE) {
    d=sum(upper.tri(struct));  ## total number of possible edges
    num=0*W; num[upper.tri(num)] <- TRUE; num[which(num==TRUE)]=1:d; ## labeling edges from 1 to d
    W=0*struct
    W[struct]=solve(A[num[struct], num[struct]], b[num[struct]])
  }
  # solve W without using shortcut
  if(nullModel==FALSE & shortcut==FALSE) {
    d=sum(struct);
    num=0*struct; num[struct]=1:d;
    b=rep(0,d);
    A=matrix(0,nrow=d,ncol=d);
    for (j in which(apply(struct,2,sum)>0)) {
      aux=t(y[!int[,j],,j])%*%y[!int[,j],,j];
      for (i in which(struct[,j])) {
        b[num[i,j]]=aux[i,j];
        for (ii in which(struct[,j])) {
          A[num[i,j],num[ii,j]]=aux[i,ii];
        }
      }
    }
    W=0*struct;
    W[struct]=solve(A,b);
  }
  # then s
  I=diag(rep(1,p));
  s=rep(0,p);
  for (j in 1:p) s[j]=sqrt(apply((y[!int[,j],,j]%*%(I-W))^2,2,mean)[j])	
  # then m
  m=rep(0,p);
  for (j in 1:p) m[j]=apply(x[!int[,j],]%*%(I-W),2,mean)[j];	
  # fix dimnames
  rownames(W) = colnames(W) = names(m) = names(s) = colnames(GBN@WeightMatrix)
  GBNest = new("GBNetwork", WeightMatrix=W, resMean=m, resSigma=s)
  return(list(GBN=GBNest, A=A, b=b, y=y))
}


########################################
# Calculate log-likelihood given m, s, and W
# data = list(list(Data1,interv1,condit1),
#		list(Data2,interv2,condit2),...)
########################################
GBNlikelihood <- function(GBN, data)
{	
	## Sanity check that all dimnames match:
  if(sum(colnames(data$x)!=colnames(data$int.nodes))>0 ||
     sum(colnames(data$x)!=colnames(GBN@WeightMatrix))>0 ||
     sum(colnames(data$x)!=names(GBN@resMean))>0 ||
     sum(colnames(data$x)!=names(GBN@resSigma))>0) stop("dimnames do not match")
  
	## Other sanity check that W is upper triangular:
  if(sum(diag(GBN@WeightMatrix))!=0 || sum(GBN@WeightMatrix[lower.tri(GBN@WeightMatrix)])!=0)
          stop("W must be upper triangular!")
  
  struct = GBN@WeightMatrix!=0
  x = data$x
  p=dim(x)[2]; n=dim(x)[1];
  int = matrix(as.logical(data$int.nodes), nrow=n, ncol=p)
  if(length(which(data$int.means != 0)) > 0) stop("Only knockouts currently supported.")
  
  # informative sample size by variable
  N=apply(!int,2,sum);
  W=GBN@WeightMatrix
  m=GBN@resMean
  s=GBN@resSigma
  
  # calculate log likelihood
  first.term = -log(2*pi)/2 * sum(N)
  second.term = -sum(N*log(s))
  third.term = 0
  for(k in 1:n) {
    noint = int[k,]!=TRUE
    e = diag(1,p)
    third.term = third.term - (1/2)*sum(1/(s[noint])^2 * (x[k,noint] - x[k,]%*%W%*%e[,noint] - m[noint])^2)
  }
  LogVrais = first.term + second.term + third.term
  return(LogVrais)
}

########################################
# Add/Delete proposal for new graph structure
########################################
newEdgeProposal <- function(GBN) {
  W <- GBN@WeightMatrix
  newW <- matrix(1,p,p)
  ## Propose new graph via add and delete an edge (avoiding diagonal)
  ## Check acyclicity constraint using Acyclic() in ggm package
  while(isAcyclic(abs(newW))==FALSE) {
    newW = W
    index.0 = matrix(which(W==0, arr.ind=TRUE), ncol=2)
    index.non0 = matrix(which(W!=0, arr.ind=TRUE), ncol=2)
    index.0 = matrix(index.0[which(index.0[,1]!=index.0[,2]),], ncol=2)
    index.non0 = matrix(index.non0[which(index.non0[,1]!=index.non0[,2]),], ncol=2)
    
    index.add = index.0[sample(nrow(index.0),1),]
    newW[index.add[1],index.add[2]] = runif(1,-1,1)	## Add edge (not on diagonal)
    index.remove = index.non0[sample(nrow(index.non0),1),]
    newW[index.remove[1], index.remove[2]] = 0		## Remove edge (not on diagonal)
    newWgtMatrix = newW
    colnames(newWgtMatrix) = rownames(newWgtMatrix) = colnames(GBN@WeightMatrix)
  }
  newGBN=new("GBNetwork",WeightMatrix=newWgtMatrix,resMean=GBN@resMean,resSigma=GBN@resSigma)
  return(newGBN)
}


########################################
# Node order proposal for new graph structure
########################################
newNodeOrderProposal <- function(GBN, data, alpha) {
  W=GBN@WeightMatrix
  nodeOrder=colnames(W)
  oldNodeOrder=1:length(nodeOrder)
  newNodeOrder=oldNodeOrder
  
  ########################################################################
  ## For now, equally likely to perform one of three following operations:
  ########################################################################
  tmp <- runif(1)
  if(tmp < 1/3) {
    ## 1. Exchange 2 variables
    exchange <- sample(1:length(nodeOrder), 2)
    newNodeOrder[exchange] <- oldNodeOrder[rev(exchange)]
  }
  if(tmp >= 1/3 & tmp < 2/3) {
    ## 2. Reverse a block (randomly choose size of block >= 2)
    block.length <- sample(2:length(nodeOrder), 1)
    block.start <- sample(1:(length(nodeOrder)-block.length), 1)
    block.end <- block.start + block.length - 1
    newNodeOrder[block.start:block.end] <- oldNodeOrder[rev(block.start:block.end)]
  }
  if(tmp >= 2/3) {
    ## 3. Exchange two blocks of size 2
    block1.start <- sample(1:(length(nodeOrder)-3),1)
    block2.check <- (block1.start+2):(length(nodeOrder)-1)
    if(length(block2.check) > 1) {
      block2.start <- sample((block1.start+2):(length(nodeOrder)-1),1)
    }
    if(length(block2.check)==1) {
      block2.start <- block2.check
    }
    newNodeOrder[c((block1.start):(block1.start+1), (block2.start):(block2.start+1))] <-
          oldNodeOrder[c((block2.start):(block2.start+1), (block1.start):(block1.start+1))]
  }
  
  ## Permute nodes according to move above, graph is empty for now
  newGBN = GBNOrder(GBN, newNodeOrder)
  newGBN@WeightMatrix = 0*newGBN@WeightMatrix
  newGBN@resMean = 0*newGBN@resMean
  newGBN@resSigma = 0*newGBN@resSigma
  newdata = dataOrder(data, newNodeOrder)
  
  ########################################################################
  ## Forward search for best edges to add
  ########################################################################
  go <-TRUE
  ## Calculate empty graph likelihood and A and b to keep for all calculations
  nullModel = GBNmle(newGBN, newdata, nullModel=TRUE, shortcut=FALSE)
  H0.GBN = nullModel$GBN
  H0.logLike = GBNlikelihood(H0.GBN, newdata)
  A = nullModel$A; b=nullModel$b; y=nullModel$y

  count = 1
  while(go==TRUE) {
    ## Choose new edge to add in
    index.choice <- matrix(which(newGBN@WeightMatrix == 0, arr.ind=TRUE), ncol=2)
    index.choice <- matrix(index.choice[which(index.choice[,2]>index.choice[,1]),], ncol=2)
    H1.logLike <- rep(NA, nrow(index.choice))
    for(i in 1:nrow(index.choice)) {
      forwardW <- newGBN@WeightMatrix
      forwardW[index.choice[i,1], index.choice[i,2]] <- 1
      forwardGBN <- new("GBNetwork", WeightMatrix=forwardW, resMean=newGBN@resMean, resSigma=newGBN@resSigma)
      hatforwardGBN <- GBNmle(forwardGBN, newdata, nullModel=FALSE, shortcut=TRUE, A=A, b=b, y=y)$GBN
      H1.logLike[i] <- GBNlikelihood(hatforwardGBN, newdata)
    }
    LRT=-2*(H0.logLike - H1.logLike)  ## with nested hypotheses, follows a chi2 dist with df0 - df1 (here 1)
    LRTpvalue = 1-pchisq(LRT, df=1)
    count = count+1
    if(alpha < 1) { ## alpha represents a p-value for significance in LRT
      best=which(LRT==max(LRT, na.rm=TRUE))[1] ## arbitrarily choose first one if equal LRT
      if(LRTpvalue[best] <= alpha) { ## If best p-value less than alpha, add best edge and keep going
        newGBN <- H0.GBN <- hatforwardGBN
        H0.logLike = H1.logLike[best]
        go <- TRUE
      }
      if(LRTpvalue[best] > alpha) { ## If best p-value greater than alpha, stop
        go <- FALSE
      }
    }
    if(alpha > 1) { ## alpha represents a number of edges
      best=which(LRT==max(LRT, na.rm=TRUE))[1] ## arbitrarily choose first one if equal LRT
      newGBN <- H0.GBN <- hatforwardGBN
      H0.loglike = H1.loglike[best]
      if(sum(which(hatforwardGBN@WeightMatrix != 0)==alpha)) { ## If alpha edges have been added, stop
        go <- FALSE
      }
    }
    if(sum(which(newGBN@WeightMatrix[upper.tri(newGBN@WeightMatrix)]==0))==0) go <- FALSE
    ## Break loop if all edges have been added
  }
  return(list(GBN=newGBN, data=newdata))
}


########################################
# Class GBNetwork:
# W (WeightMatrix), m (resMean), sigma (resSigma)
########################################
setClass("GBNetwork",representation(WeightMatrix="matrix",resMean="vector",resSigma="vector"))

########################################
# Validation GBNetwork object (dimensions and acyclicity)
########################################
validGBNetworkObject <- function(object) {
  valid = 1
  if(length(object@resMean) != length(object@resSigma) || 
     length(object@resMean) != length(object@WeightMatrix[,1]) || 
     length(object@resSigma) != length(object@WeightMatrix[1,]))
    {
      valid = 0; paste("Unequal length of arguments")
    } 
  if(length(names(object@resMean)) == 0 || length(names(object@resSigma)) == 0 ||
     length(colnames(object@WeightMatrix)) == 0 || length(rownames(object@WeightMatrix)) == 0)
    {
      valid = 0; paste("resMean, resSigma, and WeightMatrix must all have colnames", sep="")
    } 
  if(sum(names(object@resMean)!=names(object@resSigma))>0 ||
     sum(names(object@resMean)!=rownames(object@WeightMatrix))>0 ||
     sum(names(object@resMean)!=colnames(object@WeightMatrix))>0 ||
     sum(names(object@resSigma)!=rownames(object@WeightMatrix))>0 ||
     sum(names(object@resSigma)!=colnames(object@WeightMatrix))>0)
    {
      valid = 0; paste("resMean, resSigma, and WeightMatrix must have same dimnames", sep="")
    } 
  valid = valid*isAcyclic(abs(sign(object@WeightMatrix)))
  return(valid==1)
}
setValidity("GBNetwork", validGBNetworkObject)


########################################
# Format data
# data is an (n x p) matrix
# int.nodes is an (n x p) matrix with 1's indicating a knock-out for a given gene in a given sample
# int.means is an (n x p) matrix with corresponding values for knock-out mean
########################################
dataFormat <- function(x, int.nodes=c(), int.means=c()) {
  n <- nrow(x); p <- ncol(x)
  if(is.null(int.nodes[[1]])) {
    int.nodes=matrix(0, nrow=n, ncol=p)
    int.means=matrix(0, nrow=n, ncol=p)
  }
  if(is.null(int.means[[1]])) {
    int.means=matrix(0, nrow=n, ncol=p)
  }
  if(is.null(colnames(x)[1])==TRUE) {
    colnames(x)=colnames(int.nodes)=colnames(int.means)=paste("N", 1:ncol(x), sep="")
  }
  if(is.null(colnames(x)[1])!=TRUE) {
    colnames(int.nodes)=colnames(int.means)=colnames(x)
  }
  data=list(x=as.matrix(x), int.nodes=int.nodes, int.means=int.means)
  return(data)
}

########################################
# Permute node order in data and GBNnetwork class
########################################
dataOrder <- function(data, ord) {
  x0=data$x[,ord]
  int.nodesO=data$int.nodes[,ord]
  int.meansO=data$int.means[,ord]
  dataOrder=list(x=x0, int.nodes=int.nodesO, int.means=int.meansO)
  return(dataOrder)
}
GBNOrder <- function(GBN, ord) {
  WeightMatrixO=GBN@WeightMatrix[ord,ord]
  resMeanO=GBN@resMean[ord]
  resSigmaO=GBN@resSigma[ord]
  GBNO=new("GBNetwork", WeightMatrix=WeightMatrixO, resMean=resMeanO, resSigma=resSigmaO)
  return(GBNO)
}


########################################
## Calculate indirect and direct causal effects across all iterations
########################################
causalEffects = function(full.run)
{
  alphaRes = betaRes = matrix(NA, nrow=length(full.run), ncol=length(full.run[[1]]@WeightMatrix))
  for(i in 1:length(full.run))
    {
      alpha = full.run[[i]]@WeightMatrix
      beta = betaFromW(alpha)
      alphaRes[i,] = as.vector(alpha)
      betaRes[i,] = as.vector(beta)
    }
  return(list(alphaRes=alphaRes, betaRes=betaRes))
}

betaFromW <- function(Wgt)
{
  ## Permute nodes in former GBN using topOrder()
  ord = topOrder(abs(sign(Wgt)))
  Wo <- Wgt[ord,ord]
  beta <- Lfct(Wo)
  colnames(beta) <- colnames(Wo)
  rownames(beta) <- rownames(Wo)
  ## Put nodes back into correct order
  ord = order(as.numeric(substr(colnames(beta), 2, 10))) ## Assume names are "N#"
  beta <- beta[ord, ord]
  return(beta)
}


causalCI <- function(alphaRes, CIlb=0.05, CIub = 0.95) {
  qt = apply(alphaRes, 2, function(x) quantile(x, prob=c(CIlb,CIub)))
  zeroInCI = ifelse(qt[1,] < 0 & qt[2,] > 0 | qt[1,] == 0 & qt[2,] == 0, 0, 1)
  postMean = zeroInCI*apply(alphaRes, 2, mean)
  return(matrix(postMean, nrow=sqrt(dim(alphaRes)[2])))
}

########################################
## Examine posterior distribution of orders
########################################
posteriorOrder <- function(full.run) {
  p <- lapply(full.run, function(x) topOrder(abs(sign(x@WeightMatrix))))
  return(do.call("rbind", p))
}

########################################
# Simulate data from a GBN (intervention or conditional): Gregory's version
########################################
# L=inv(I-W) from parameter w
Lfct <- function(W) {
  d=dim(W)[1];
  I=diag(rep(1,d));
  L=I; tmp=I; i=0;
  while (i<d-1) {
    tmp=tmp%*%W; L=L+tmp; i=i+1;
  }
  return(L);
}
# covariance matrix from parameters s and w
Sfct = function(s,L) {
  return(t(L)%*%diag(s^2)%*%L);
}
# Simulate function
simulGBN = function(N,m,s,W,int=numeric(0),int_data=matrix(runif(N*length(int)),nrow=N)) {
  s[int]=0; W[,int]=0;
  L=Lfct(W)
  Sigma=Sfct(s,L);
  nu=matrix(rep(m,N),nrow=N,byrow=TRUE);
  if (length(int)>0) nu[,int]=int_data;
  mu=nu%*%L;
  x=mvrnorm(N,mu=rep(0,length(m)),Sigma=Sigma)+mu;
  return(x);
}
